# Supplementary material for: Deciphering linezolid-induced hematologic toxicity: Targeting TOP2A and TOP2B via its primary metabolite PNU142586
Source: Sci Adv. 2025 May 28;11(22):eadt5833. doi: 10.1126/sciadv.adt5833 (PMC12118551; doi:10.1126/sciadv.adt5833)
Supplement: Supplementary file 2 — Data S1 [file sciadv.adt5833_data_s1.zip]

Archive with 1 entries (1 files):
- adt5833_Suppl. Other File Type_seq1_v2.7z
